# Supplementary material for: Characterization of Saponins from Various Parts of Platycodon grandiflorum Using UPLC-QToF/MS
Source: Molecules. 2021 Dec 24;27(1):107. doi: 10.3390/molecules27010107 (PMC8746516; doi:10.3390/molecules27010107)
Supplement: Supplementary file 1 [file molecules-27-00107-s001.zip]

Archive with 2 entries (2 files):
- [Molecules] Supplementary table 2.pdf
- [Molecules] Supplementary table 1.pdf
